# Supplementary material for: Exodus: sequencing-based pipeline for quantification of pooled variants
Source: Bioinformatics. 2022 May 12;38(12):3288–90. doi: 10.1093/bioinformatics/btac319 (PMC9191209; doi:10.1093/bioinformatics/btac319)
Supplement: btac319_Supplementary_Data [file btac319_supplementary_data.zip]

Archive with 4 entries (4 files):
- Table S1 - reference genomic info.csv
- Table S2 - experiments performed.csv
- Table S3 - Exodus results.csv
- Table S4 - Exodus runtime.csv
