# Supplementary material for: Exodus: sequencing-based pipeline for quantification of pooled variants
Source: Bioinformatics. 2022 May 12;38(12):3288–90. doi: 10.1093/bioinformatics/btac319 (PMC9191209; doi:10.1093/bioinformatics/btac319)
Supplement: btac319_Supplementary_Data [file btac319_supplementary_data.zip › Table S1 - reference genomic info.csv]

reference_name	sequence_length	gc_content
395-D2-3-1	177146	0.417949036
395-D2-3-2	176689	0.418033947
395-D2-3-5	39187	0.508663587
KP10-11	167264	0.395099962
KP10-2	168572	0.396080013
KP10-64	107253	0.449311441
KP10-85	176170	0.417999659
KP10-91	113637	0.452687065
KP10-95	166890	0.396105219
KP10-96	166855	0.39638009
