# Supplementary material for: Exodus: sequencing-based pipeline for quantification of pooled variants
Source: Bioinformatics. 2022 May 12;38(12):3288–90. doi: 10.1093/bioinformatics/btac319 (PMC9191209; doi:10.1093/bioinformatics/btac319)
Supplement: btac319_Supplementary_Data [file btac319_supplementary_data.zip › Table S2 - experiments performed.csv]

sample_name \ phage_name	395-D2-3-1	395-D2-3-2	395-D2-3-5	KP10-11	KP10-2	KP10-64	KP10-85	KP10-91	KP10-95	KP10-96	source
395-D2-3-1_10	0.1	0.1	0.1	0.1	0.1	0.1	0.1	0.1	0.1	0.1	simulation
395-D2-3-2_10	0.1	0.1	0.1	0.1	0.1	0.1	0.1	0.1	0.1	0.1	simulation
KP10-11_10	0.1	0.1	0.1	0.1	0.1	0.1	0.1	0.1	0.1	0.1	simulation
395-D2-3-5_10	0.1	0.1	0.1	0.1	0.1	0.1	0.1	0.1	0.1	0.1	simulation
KP10-64_10	0.1	0.1	0.1	0.1	0.1	0.1	0.1	0.1	0.1	0.1	simulation
KP10-2_10	0.1	0.1	0.1	0.1	0.1	0.1	0.1	0.1	0.1	0.1	simulation
KP10-91_10	0.1	0.1	0.1	0.1	0.1	0.1	0.1	0.1	0.1	0.1	simulation
KP10-95_10	0.1	0.1	0.1	0.1	0.1	0.1	0.1	0.1	0.1	0.1	simulation
CT-227-KP4M1-11_10	0.1	0.1	0.1	0.1	0.1	0.1	0.1	0.1	0.1	0.1	simulation
KP10-85_10	0.1	0.1	0.1	0.1	0.1	0.1	0.1	0.1	0.1	0.1	simulation
395-D2-3-1_5	0.05	0.105555556	0.105555556	0.105555556	0.105555556	0.105555556	0.105555556	0.105555556	0.105555556	0.105555556	simulation
395-D2-3-1_1	0.01	0.11	0.11	0.11	0.11	0.11	0.11	0.11	0.11	0.11	simulation
395-D2-3-1_0.5	0.005	0.110555556	0.110555556	0.110555556	0.110555556	0.110555556	0.110555556	0.110555556	0.110555556	0.110555556	simulation
395-D2-3-1_0.1	0.001	0.111	0.111	0.111	0.111	0.111	0.111	0.111	0.111	0.111	simulation
395-D2-3-1_0	0	0.111111111	0.111111111	0.111111111	0.111111111	0.111111111	0.111111111	0.111111111	0.111111111	0.111111111	simulation
395-D2-3-2_5	0.105555556	0.05	0.105555556	0.105555556	0.105555556	0.105555556	0.105555556	0.105555556	0.105555556	0.105555556	simulation
395-D2-3-2_1	0.11	0.01	0.11	0.11	0.11	0.11	0.11	0.11	0.11	0.11	simulation
395-D2-3-2_0.5	0.110555556	0.005	0.110555556	0.110555556	0.110555556	0.110555556	0.110555556	0.110555556	0.110555556	0.110555556	simulation
395-D2-3-2_0.1	0.111	0.001	0.111	0.111	0.111	0.111	0.111	0.111	0.111	0.111	simulation
395-D2-3-2_0	0.111111111	0	0.111111111	0.111111111	0.111111111	0.111111111	0.111111111	0.111111111	0.111111111	0.111111111	simulation
KP10-11_5	0.105555556	0.105555556	0.105555556	0.05	0.105555556	0.105555556	0.105555556	0.105555556	0.105555556	0.105555556	simulation
KP10-11_1	0.11	0.11	0.11	0.01	0.11	0.11	0.11	0.11	0.11	0.11	simulation
KP10-11_0.5	0.110555556	0.110555556	0.110555556	0.005	0.110555556	0.110555556	0.110555556	0.110555556	0.110555556	0.110555556	simulation
KP10-11_0.1	0.111	0.111	0.111	0.001	0.111	0.111	0.111	0.111	0.111	0.111	simulation
KP10-11_0	0.111111111	0.111111111	0.111111111	0	0.111111111	0.111111111	0.111111111	0.111111111	0.111111111	0.111111111	simulation
395-D2-3-5_5	0.105555556	0.105555556	0.05	0.105555556	0.105555556	0.105555556	0.105555556	0.105555556	0.105555556	0.105555556	simulation
395-D2-3-5_1	0.11	0.11	0.01	0.11	0.11	0.11	0.11	0.11	0.11	0.11	simulation
395-D2-3-5_0.5	0.110555556	0.110555556	0.005	0.110555556	0.110555556	0.110555556	0.110555556	0.110555556	0.110555556	0.110555556	simulation
395-D2-3-5_0.1	0.111	0.111	0.001	0.111	0.111	0.111	0.111	0.111	0.111	0.111	simulation
395-D2-3-5_0	0.111111111	0.111111111	0	0.111111111	0.111111111	0.111111111	0.111111111	0.111111111	0.111111111	0.111111111	simulation
KP10-64_5	0.105555556	0.105555556	0.105555556	0.105555556	0.105555556	0.05	0.105555556	0.105555556	0.105555556	0.105555556	simulation
KP10-64_1	0.11	0.11	0.11	0.11	0.11	0.01	0.11	0.11	0.11	0.11	simulation
KP10-64_0.5	0.110555556	0.110555556	0.110555556	0.110555556	0.110555556	0.005	0.110555556	0.110555556	0.110555556	0.110555556	simulation
KP10-64_0.1	0.111	0.111	0.111	0.111	0.111	0.001	0.111	0.111	0.111	0.111	simulation
KP10-64_0	0.111111111	0.111111111	0.111111111	0.111111111	0.111111111	0	0.111111111	0.111111111	0.111111111	0.111111111	simulation
KP10-2_5	0.105555556	0.105555556	0.105555556	0.105555556	0.05	0.105555556	0.105555556	0.105555556	0.105555556	0.105555556	simulation
KP10-2_1	0.11	0.11	0.11	0.11	0.01	0.11	0.11	0.11	0.11	0.11	simulation
KP10-2_0.5	0.110555556	0.110555556	0.110555556	0.110555556	0.005	0.110555556	0.110555556	0.110555556	0.110555556	0.110555556	simulation
KP10-2_0.1	0.111	0.111	0.111	0.111	0.001	0.111	0.111	0.111	0.111	0.111	simulation
KP10-2_0	0.111111111	0.111111111	0.111111111	0.111111111	0	0.111111111	0.111111111	0.111111111	0.111111111	0.111111111	simulation
KP10-91_5	0.105555556	0.105555556	0.105555556	0.105555556	0.105555556	0.105555556	0.105555556	0.05	0.105555556	0.105555556	simulation
KP10-91_1	0.11	0.11	0.11	0.11	0.11	0.11	0.11	0.01	0.11	0.11	simulation
KP10-91_0.5	0.110555556	0.110555556	0.110555556	0.110555556	0.110555556	0.110555556	0.110555556	0.005	0.110555556	0.110555556	simulation
KP10-91_0.1	0.111	0.111	0.111	0.111	0.111	0.111	0.111	0.001	0.111	0.111	simulation
KP10-91_0	0.111111111	0.111111111	0.111111111	0.111111111	0.111111111	0.111111111	0.111111111	0	0.111111111	0.111111111	simulation
KP10-95_5	0.105555556	0.105555556	0.105555556	0.105555556	0.105555556	0.105555556	0.105555556	0.105555556	0.05	0.105555556	simulation
KP10-95_1	0.11	0.11	0.11	0.11	0.11	0.11	0.11	0.11	0.01	0.11	simulation
KP10-95_0.5	0.110555556	0.110555556	0.110555556	0.110555556	0.110555556	0.110555556	0.110555556	0.110555556	0.005	0.110555556	simulation
KP10-95_0.1	0.111	0.111	0.111	0.111	0.111	0.111	0.111	0.111	0.001	0.111	simulation
KP10-95_0	0.111111111	0.111111111	0.111111111	0.111111111	0.111111111	0.111111111	0.111111111	0.111111111	0	0.111111111	simulation
CT-227-KP4M1-11_5	0.105555556	0.105555556	0.105555556	0.105555556	0.105555556	0.105555556	0.105555556	0.105555556	0.105555556	0.05	simulation
CT-227-KP4M1-11_1	0.11	0.11	0.11	0.11	0.11	0.11	0.11	0.11	0.11	0.01	simulation
CT-227-KP4M1-11_0.5	0.110555556	0.110555556	0.110555556	0.110555556	0.110555556	0.110555556	0.110555556	0.110555556	0.110555556	0.005	simulation
CT-227-KP4M1-11_0.1	0.111	0.111	0.111	0.111	0.111	0.111	0.111	0.111	0.111	0.001	simulation
CT-227-KP4M1-11_0	0.111111111	0.111111111	0.111111111	0.111111111	0.111111111	0.111111111	0.111111111	0.111111111	0.111111111	0	simulation
KP10-85_5	0.105555556	0.105555556	0.105555556	0.105555556	0.105555556	0.105555556	0.05	0.105555556	0.105555556	0.105555556	simulation
KP10-85_1	0.11	0.11	0.11	0.11	0.11	0.11	0.01	0.11	0.11	0.11	simulation
KP10-85_0.5	0.110555556	0.110555556	0.110555556	0.110555556	0.110555556	0.110555556	0.005	0.110555556	0.110555556	0.110555556	simulation
KP10-85_0.1	0.111	0.111	0.111	0.111	0.111	0.111	0.001	0.111	0.111	0.111	simulation
KP10-85_0	0.111111111	0.111111111	0.111111111	0.111111111	0.111111111	0.111111111	0	0.111111111	0.111111111	0.111111111	simulation
20Nov828	0	0	1	0	0	0	0	0	0	0	empirical
20Nov829	0	0	0	1	0	0	0	0	0	0	empirical
20Nov830	0	0	0	0	1	0	0	0	0	0	empirical
20Nov831	0	0	0	0	0	0	0	0	0	1	empirical
20Nov832	0	0	0	0	0	0	0	0	1	0	empirical
20Nov833	0	0	0	0	0	1	0	0	0	0	empirical
20Nov834	0	0	0	0	0	0	0	1	0	0	empirical
20Nov835	0	0	0	0	0	0	1	0	0	0	empirical
20Nov836	0	1	0	0	0	0	0	0	0	0	empirical
20Nov837	1	0	0	0	0	0	0	0	0	0	empirical
20Nov838	0	0	0.982235006	0	0	0	0	0.017764994	0	0	empirical
20Nov839	0	0	0.132817064	0	0	0	0	0.867182936	0	0	empirical
20Nov840	0	0	0	0.950368097	0.049631903	0	0	0	0	0	empirical
20Nov841	0	0	0	0.050370682	0.949629318	0	0	0	0	0	empirical
20Nov842	0	0	0	0	0	0	0	0	0.049990486	0.950009514	empirical
20Nov843	0	0	0	0	0	0	0	0	0.949990484	0.050009516	empirical
20Nov844	0	0	0	0	0	0.952760188	0	0.047239812	0	0	empirical
20Nov845	0	0	0	0	0	0.052912508	0	0.947087492	0	0	empirical
20Nov846	0	0.949859327	0	0	0	0	0.050140673	0	0	0	empirical
20Nov847	0	0.049859701	0	0	0	0	0.950140299	0	0	0	empirical
20Nov848	0	0	0	0	0.949384047	0	0	0	0	0.050615953	empirical
20Nov849	0	0	0	0	0.049391153	0	0	0	0	0.950608847	empirical
20Nov850	0.949726214	0	0	0	0	0	0.050273786	0	0	0	empirical
20Nov851	0.049727627	0	0	0	0	0	0.950272373	0	0	0	empirical
20Nov852	0	0	0	0	0.949393672	0	0	0	0.050606328	0	empirical
20Nov853	0	0	0	0	0.049400559	0	0	0	0.950599441	0	empirical
