# Supplementary material for: Exodus: sequencing-based pipeline for quantification of pooled variants
Source: Bioinformatics. 2022 May 12;38(12):3288–90. doi: 10.1093/bioinformatics/btac319 (PMC9191209; doi:10.1093/bioinformatics/btac319)
Supplement: btac319_Supplementary_Data [file btac319_supplementary_data.zip › Table S3 - Exodus results.csv]

observed	expected	number of phages in mix	error |observed-expected|	source
0.109649915	0.1	10	0.009649915	simulation
0.094666358	0.1	10	0.005333642	simulation
0.098759033	0.1	10	0.001240967	simulation
0.101639178	0.1	10	0.001639178	simulation
0.10487536	0.1	10	0.00487536	simulation
0.099150335	0.1	10	0.000849665	simulation
0.096392272	0.1	10	0.003607728	simulation
0.100682313	0.1	10	0.000682313	simulation
0.09913774	0.1	10	0.00086226	simulation
0.095047497	0.1	10	0.004952503	simulation
0.110372642	0.1	10	0.010372642	simulation
0.095399239	0.1	10	0.004600761	simulation
0.098598264	0.1	10	0.001401736	simulation
0.101476547	0.1	10	0.001476547	simulation
0.10462447	0.1	10	0.00462447	simulation
0.099832447	0.1	10	0.000167553	simulation
0.095201487	0.1	10	0.004798513	simulation
0.10071714	0.1	10	0.00071714	simulation
0.099090599	0.1	10	0.000909401	simulation
0.094687164	0.1	10	0.005312836	simulation
0.109638802	0.1	10	0.009638802	simulation
0.093760937	0.1	10	0.006239063	simulation
0.099218979	0.1	10	0.000781021	simulation
0.10213469	0.1	10	0.00213469	simulation
0.10482844	0.1	10	0.00482844	simulation
0.098876964	0.1	10	0.001123036	simulation
0.097007111	0.1	10	0.002992889	simulation
0.100502057	0.1	10	0.000502057	simulation
0.098403967	0.1	10	0.001596033	simulation
0.095628054	0.1	10	0.004371946	simulation
0.110404026	0.1	10	0.010404026	simulation
0.094490291	0.1	10	0.005509709	simulation
0.098277502	0.1	10	0.001722498	simulation
0.102150982	0.1	10	0.002150982	simulation
0.10484943	0.1	10	0.00484943	simulation
0.09961503	0.1	10	0.00038497	simulation
0.095611781	0.1	10	0.004388219	simulation
0.100728948	0.1	10	0.000728948	simulation
0.098878848	0.1	10	0.001121152	simulation
0.094993162	0.1	10	0.005006838	simulation
0.110328561	0.1	10	0.010328561	simulation
0.093993911	0.1	10	0.006006089	simulation
0.098410576	0.1	10	0.001589424	simulation
0.102166318	0.1	10	0.002166318	simulation
0.104700706	0.1	10	0.004700706	simulation
0.099497589	0.1	10	0.000502411	simulation
0.096562938	0.1	10	0.003437062	simulation
0.100776056	0.1	10	0.000776056	simulation
0.098777008	0.1	10	0.001222992	simulation
0.094786337	0.1	10	0.005213663	simulation
0.110438012	0.1	10	0.010438012	simulation
0.094596208	0.1	10	0.005403792	simulation
0.097899595	0.1	10	0.002100405	simulation
0.102430812	0.1	10	0.002430812	simulation
0.104362898	0.1	10	0.004362898	simulation
0.099500437	0.1	10	0.000499563	simulation
0.095959621	0.1	10	0.004040379	simulation
0.100711302	0.1	10	0.000711302	simulation
0.098005577	0.1	10	0.001994423	simulation
0.096095538	0.1	10	0.003904462	simulation
0.110545875	0.1	10	0.010545875	simulation
0.094368761	0.1	10	0.005631239	simulation
0.098573271	0.1	10	0.001426729	simulation
0.101837713	0.1	10	0.001837713	simulation
0.104167832	0.1	10	0.004167832	simulation
0.099720435	0.1	10	0.000279565	simulation
0.096052939	0.1	10	0.003947061	simulation
0.100264356	0.1	10	0.000264356	simulation
0.099559348	0.1	10	0.000440652	simulation
0.094909471	0.1	10	0.005090529	simulation
0.110163489	0.1	10	0.010163489	simulation
0.094722694	0.1	10	0.005277306	simulation
0.099039035	0.1	10	0.000960965	simulation
0.101853471	0.1	10	0.001853471	simulation
0.10468331	0.1	10	0.00468331	simulation
0.099326098	0.1	10	0.000673902	simulation
0.095943695	0.1	10	0.004056305	simulation
0.100667108	0.1	10	0.000667108	simulation
0.097892858	0.1	10	0.002107142	simulation
0.095708242	0.1	10	0.004291758	simulation
0.109903546	0.1	10	0.009903546	simulation
0.094191897	0.1	10	0.005808103	simulation
0.099324763	0.1	10	0.000675237	simulation
0.101639746	0.1	10	0.001639746	simulation
0.104992451	0.1	10	0.004992451	simulation
0.099305525	0.1	10	0.000694475	simulation
0.09607531	0.1	10	0.00392469	simulation
0.100680659	0.1	10	0.000680659	simulation
0.09813465	0.1	10	0.00186535	simulation
0.095751455	0.1	10	0.004248545	simulation
0.109961379	0.1	10	0.009961379	simulation
0.094420072	0.1	10	0.005579928	simulation
0.098593736	0.1	10	0.001406264	simulation
0.102196588	0.1	10	0.002196588	simulation
0.104630234	0.1	10	0.004630234	simulation
0.10008373	0.1	10	8.37E-05	simulation
0.095689782	0.1	10	0.004310218	simulation
0.100322046	0.1	10	0.000322046	simulation
0.099176221	0.1	10	0.000823779	simulation
0.094926212	0.1	10	0.005073788	simulation
0.060006162	0.05	10	0.010006162	simulation
0.100675551	0.105555556	10	0.004880005	simulation
0.103628625	0.105555556	10	0.001926931	simulation
0.107226336	0.105555556	10	0.00167078	simulation
0.110091747	0.105555556	10	0.004536191	simulation
0.104733287	0.105555556	10	0.000822269	simulation
0.102998048	0.105555556	10	0.002557508	simulation
0.106156009	0.105555556	10	0.000600453	simulation
0.103751856	0.105555556	10	0.0018037	simulation
0.100732378	0.105555556	10	0.004823178	simulation
0.013966876	0.01	10	0.003966876	simulation
0.107996709	0.11	10	0.002003291	simulation
0.108921323	0.11	10	0.001078677	simulation
0.111734172	0.11	10	0.001734172	simulation
0.115329043	0.11	10	0.005329043	simulation
0.108842702	0.11	10	0.001157298	simulation
0.109566161	0.11	10	0.000433839	simulation
0.110269709	0.11	10	0.000269709	simulation
0.107911252	0.11	10	0.002088748	simulation
0.105462052	0.11	10	0.004537948	simulation
0.007015735	0.005	10	0.002015735	simulation
0.108998359	0.110555556	10	0.001557197	simulation
0.108826053	0.110555556	10	0.001729503	simulation
0.112253929	0.110555556	10	0.001698373	simulation
0.115667527	0.110555556	10	0.005111971	simulation
0.110833178	0.110555556	10	0.000277622	simulation
0.111015681	0.110555556	10	0.000460125	simulation
0.110937255	0.110555556	10	0.000381699	simulation
0.106924176	0.110555556	10	0.00363138	simulation
0.107528107	0.110555556	10	0.003027449	simulation
0.001444002	0.001	10	0.000444002	simulation
0.109920955	0.111	10	0.001079045	simulation
0.110580115	0.111	10	0.000419885	simulation
0.113211994	0.111	10	0.002211994	simulation
0.115898271	0.111	10	0.004898271	simulation
0.109191957	0.111	10	0.001808043	simulation
0.112235475	0.111	10	0.001235475	simulation
0.112245849	0.111	10	0.001245849	simulation
0.109185774	0.111	10	0.001814226	simulation
0.106085608	0.111	10	0.004914392	simulation
6.05E-06	0	10	6.05E-06	simulation
0.110263743	0.111111111	10	0.000847368	simulation
0.110200916	0.111111111	10	0.000910195	simulation
0.112640039	0.111111111	10	0.001528928	simulation
0.115973226	0.111111111	10	0.004862115	simulation
0.110692007	0.111111111	10	0.000419104	simulation
0.112027856	0.111111111	10	0.000916745	simulation
0.111572828	0.111111111	10	0.000461717	simulation
0.10825172	0.111111111	10	0.002859391	simulation
0.108371616	0.111111111	10	0.002739495	simulation
0.114332598	0.105555556	10	0.008777042	simulation
0.049030467	0.05	10	0.000969533	simulation
0.103536812	0.105555556	10	0.002018744	simulation
0.106594099	0.105555556	10	0.001038543	simulation
0.110335608	0.105555556	10	0.004780052	simulation
0.104543948	0.105555556	10	0.001011608	simulation
0.100566363	0.105555556	10	0.004989193	simulation
0.106321736	0.105555556	10	0.00076618	simulation
0.102420548	0.105555556	10	0.003135008	simulation
0.102317821	0.105555556	10	0.003237735	simulation
0.116888787	0.11	10	0.006888787	simulation
0.010669669	0.01	10	0.000669669	simulation
0.108635271	0.11	10	0.001364729	simulation
0.111981821	0.11	10	0.001981821	simulation
0.11521877	0.11	10	0.00521877	simulation
0.109233333	0.11	10	0.000766667	simulation
0.103604281	0.11	10	0.006395719	simulation
0.110405093	0.11	10	0.000405093	simulation
0.107229614	0.11	10	0.002770386	simulation
0.10613336	0.11	10	0.00386664	simulation
0.117073093	0.110555556	10	0.006517537	simulation
0.005400714	0.005	10	0.000400714	simulation
0.108874643	0.110555556	10	0.001680913	simulation
0.112578204	0.110555556	10	0.002022648	simulation
0.116598252	0.110555556	10	0.006042696	simulation
0.109754403	0.110555556	10	0.000801153	simulation
0.10444254	0.110555556	10	0.006113016	simulation
0.11120218	0.110555556	10	0.000646624	simulation
0.110031625	0.110555556	10	0.000523931	simulation
0.104044347	0.110555556	10	0.006511209	simulation
0.117059943	0.111	10	0.006059943	simulation
0.001222496	0.001	10	0.000222496	simulation
0.109141559	0.111	10	0.001858441	simulation
0.11304264	0.111	10	0.00204264	simulation
0.116444294	0.111	10	0.005444294	simulation
0.1108943	0.111	10	0.0001057	simulation
0.105118633	0.111	10	0.005881367	simulation
0.111636831	0.111	10	0.000636831	simulation
0.109606575	0.111	10	0.001393425	simulation
0.105832729	0.111	10	0.005167271	simulation
0.11705917	0.111111111	10	0.005948059	simulation
2.42E-05	0	10	2.42E-05	simulation
0.109563113	0.111111111	10	0.001547998	simulation
0.113325875	0.111111111	10	0.002214764	simulation
0.116927604	0.111111111	10	0.005816493	simulation
0.110256905	0.111111111	10	0.000854206	simulation
0.105233032	0.111111111	10	0.005878079	simulation
0.111777627	0.111111111	10	0.000666516	simulation
0.108963728	0.111111111	10	0.002147383	simulation
0.106868737	0.111111111	10	0.004242374	simulation
0.116004223	0.105555556	10	0.010448667	simulation
0.098846733	0.105555556	10	0.006708823	simulation
0.104005558	0.105555556	10	0.001549998	simulation
0.053751563	0.05	10	0.003751563	simulation
0.110755577	0.105555556	10	0.005200021	simulation
0.104759686	0.105555556	10	0.00079587	simulation
0.101173673	0.105555556	10	0.004381883	simulation
0.10540903	0.105555556	10	0.000146526	simulation
0.104381587	0.105555556	10	0.001173969	simulation
0.100912371	0.105555556	10	0.004643185	simulation
0.121180523	0.11	10	0.011180523	simulation
0.103327101	0.11	10	0.006672899	simulation
0.108702201	0.11	10	0.001297799	simulation
0.011484372	0.01	10	0.001484372	simulation
0.115301884	0.11	10	0.005301884	simulation
0.109141407	0.11	10	0.000858593	simulation
0.105215495	0.11	10	0.004784505	simulation
0.11042329	0.11	10	0.00042329	simulation
0.109010993	0.11	10	0.000989007	simulation
0.106212734	0.11	10	0.003787266	simulation
0.121936654	0.110555556	10	0.011381098	simulation
0.10401407	0.110555556	10	0.006541486	simulation
0.109461986	0.110555556	10	0.00109357	simulation
0.005688061	0.005	10	0.000688061	simulation
0.115956576	0.110555556	10	0.00540102	simulation
0.109945196	0.110555556	10	0.00061036	simulation
0.105967058	0.110555556	10	0.004588498	simulation
0.110949759	0.110555556	10	0.000394203	simulation
0.109334033	0.110555556	10	0.001221523	simulation
0.106746609	0.110555556	10	0.003808947	simulation
0.121942717	0.111	10	0.010942717	simulation
0.104715278	0.111	10	0.006284722	simulation
0.108272698	0.111	10	0.002727302	simulation
0.001176349	0.001	10	0.000176349	simulation
0.116918117	0.111	10	0.005918117	simulation
0.110940647	0.111	10	5.94E-05	simulation
0.106291836	0.111	10	0.004708164	simulation
0.111966855	0.111	10	0.000966855	simulation
0.110447234	0.111	10	0.000552766	simulation
0.10732827	0.111	10	0.00367173	simulation
0.12250039	0.111111111	10	0.011389279	simulation
0.105192852	0.111111111	10	0.005918259	simulation
0.109560749	0.111111111	10	0.001550362	simulation
0	0	10	0	simulation
0.116419998	0.111111111	10	0.005308887	simulation
0.110421346	0.111111111	10	0.000689765	simulation
0.106468465	0.111111111	10	0.004642646	simulation
0.111818372	0.111111111	10	0.000707261	simulation
0.109841341	0.111111111	10	0.00126977	simulation
0.107776486	0.111111111	10	0.003334625	simulation
0.11589147	0.105555556	10	0.010335914	simulation
0.098700913	0.105555556	10	0.006854643	simulation
0.051492533	0.05	10	0.001492533	simulation
0.107203076	0.105555556	10	0.00164752	simulation
0.110102721	0.105555556	10	0.004547165	simulation
0.105171213	0.105555556	10	0.000384343	simulation
0.101307282	0.105555556	10	0.004248274	simulation
0.105813061	0.105555556	10	0.000257505	simulation
0.102906204	0.105555556	10	0.002649352	simulation
0.101411527	0.105555556	10	0.004144029	simulation
0.120704822	0.11	10	0.010704822	simulation
0.104247966	0.11	10	0.005752034	simulation
0.010735404	0.01	10	0.000735404	simulation
0.111453727	0.11	10	0.001453727	simulation
0.115030306	0.11	10	0.005030306	simulation
0.109585415	0.11	10	0.000414585	simulation
0.105581639	0.11	10	0.004418361	simulation
0.110250801	0.11	10	0.000250801	simulation
0.108100208	0.11	10	0.001899792	simulation
0.104309711	0.11	10	0.005690289	simulation
0.121242919	0.110555556	10	0.010687363	simulation
0.10477441	0.110555556	10	0.005781146	simulation
0.005800522	0.005	10	0.000800522	simulation
0.112338581	0.110555556	10	0.001783025	simulation
0.115059226	0.110555556	10	0.00450367	simulation
0.110140097	0.110555556	10	0.000415459	simulation
0.105525965	0.110555556	10	0.005029591	simulation
0.111322567	0.110555556	10	0.000767011	simulation
0.108071115	0.110555556	10	0.002484441	simulation
0.105724597	0.110555556	10	0.004830959	simulation
0.121650873	0.111	10	0.010650873	simulation
0.104080119	0.111	10	0.006919881	simulation
0.001222713	0.001	10	0.000222713	simulation
0.112997146	0.111	10	0.001997146	simulation
0.116343023	0.111	10	0.005343023	simulation
0.110609464	0.111	10	0.000390536	simulation
0.107402513	0.111	10	0.003597487	simulation
0.110990389	0.111	10	9.61E-06	simulation
0.108852324	0.111	10	0.002147676	simulation
0.105851436	0.111	10	0.005148564	simulation
0.122327168	0.111111111	10	0.011216057	simulation
0.104600393	0.111111111	10	0.006510718	simulation
0	0	10	0	simulation
0.113191628	0.111111111	10	0.002080517	simulation
0.115995398	0.111111111	10	0.004884287	simulation
0.110669269	0.111111111	10	0.000441842	simulation
0.106588143	0.111111111	10	0.004522968	simulation
0.112028336	0.111111111	10	0.000917225	simulation
0.110198208	0.111111111	10	0.000912903	simulation
0.104401456	0.111111111	10	0.006709655	simulation
0.115699859	0.105555556	10	0.010144303	simulation
0.098631366	0.105555556	10	0.00692419	simulation
0.103629672	0.105555556	10	0.001925884	simulation
0.107187078	0.105555556	10	0.001631522	simulation
0.110374103	0.105555556	10	0.004818547	simulation
0.052410786	0.05	10	0.002410786	simulation
0.101692248	0.105555556	10	0.003863308	simulation
0.105323539	0.105555556	10	0.000232017	simulation
0.10410056	0.105555556	10	0.001454996	simulation
0.100950789	0.105555556	10	0.004604767	simulation
0.120892906	0.11	10	0.010892906	simulation
0.104310902	0.11	10	0.005689098	simulation
0.107787449	0.11	10	0.002212551	simulation
0.111398453	0.11	10	0.001398453	simulation
0.115725939	0.11	10	0.005725939	simulation
0.011205936	0.01	10	0.001205936	simulation
0.105689617	0.11	10	0.004310383	simulation
0.110105695	0.11	10	0.000105695	simulation
0.106537385	0.11	10	0.003462615	simulation
0.106345717	0.11	10	0.003654283	simulation
0.121625207	0.110555556	10	0.011069651	simulation
0.10453853	0.110555556	10	0.006017026	simulation
0.108722227	0.110555556	10	0.001833329	simulation
0.112522906	0.110555556	10	0.00196735	simulation
0.115826242	0.110555556	10	0.005270686	simulation
0.005318983	0.005	10	0.000318983	simulation
0.106437516	0.110555556	10	0.00411804	simulation
0.111418821	0.110555556	10	0.000863265	simulation
0.108544824	0.110555556	10	0.002010732	simulation
0.105044743	0.110555556	10	0.005510813	simulation
0.121849941	0.111	10	0.010849941	simulation
0.104013463	0.111	10	0.006986537	simulation
0.108916266	0.111	10	0.002083734	simulation
0.112623423	0.111	10	0.001623423	simulation
0.116456976	0.111	10	0.005456976	simulation
0.001115142	0.001	10	0.000115142	simulation
0.107267527	0.111	10	0.003732473	simulation
0.111279027	0.111	10	0.000279027	simulation
0.108885763	0.111	10	0.002114237	simulation
0.107592472	0.111	10	0.003407528	simulation
0.121494413	0.111111111	10	0.010383302	simulation
0.105329647	0.111111111	10	0.005781464	simulation
0.110729307	0.111111111	10	0.000381804	simulation
0.113149265	0.111111111	10	0.002038154	simulation
0.116720516	0.111111111	10	0.005609405	simulation
0	0	10	0	simulation
0.105576694	0.111111111	10	0.005534417	simulation
0.111748968	0.111111111	10	0.000637857	simulation
0.108730377	0.111111111	10	0.002380734	simulation
0.106520813	0.111111111	10	0.004590298	simulation
0.116484503	0.105555556	10	0.010928947	simulation
0.098720538	0.105555556	10	0.006835018	simulation
0.103235414	0.105555556	10	0.002320142	simulation
0.10815173	0.105555556	10	0.002596174	simulation
0.056306384	0.05	10	0.006306384	simulation
0.104927064	0.105555556	10	0.000628492	simulation
0.101306705	0.105555556	10	0.004248851	simulation
0.105921293	0.105555556	10	0.000365737	simulation
0.104729841	0.105555556	10	0.000825715	simulation
0.100216529	0.105555556	10	0.005339027	simulation
0.120314873	0.11	10	0.010314873	simulation
0.104555381	0.11	10	0.005444619	simulation
0.108341942	0.11	10	0.001658058	simulation
0.112451672	0.11	10	0.002451672	simulation
0.012017437	0.01	10	0.002017437	simulation
0.109514548	0.11	10	0.000485452	simulation
0.10565462	0.11	10	0.00434538	simulation
0.11093347	0.11	10	0.00093347	simulation
0.108919098	0.11	10	0.001080902	simulation
0.107296957	0.11	10	0.002703043	simulation
0.121646326	0.110555556	10	0.01109077	simulation
0.104797448	0.110555556	10	0.005758108	simulation
0.109711934	0.110555556	10	0.000843622	simulation
0.113342735	0.110555556	10	0.002787179	simulation
0.005983166	0.005	10	0.000983166	simulation
0.109899056	0.110555556	10	0.0006565	simulation
0.106400271	0.110555556	10	0.004155285	simulation
0.111543649	0.110555556	10	0.000988093	simulation
0.109637834	0.110555556	10	0.000917722	simulation
0.107037581	0.110555556	10	0.003517975	simulation
0.122444342	0.111	10	0.011444342	simulation
0.105163098	0.111	10	0.005836902	simulation
0.110112771	0.111	10	0.000887229	simulation
0.113282366	0.111	10	0.002282366	simulation
0.001523961	0.001	10	0.000523961	simulation
0.110523467	0.111	10	0.000476533	simulation
0.106505979	0.111	10	0.004494021	simulation
0.111796091	0.111	10	0.000796091	simulation
0.111942435	0.111	10	0.000942435	simulation
0.106705489	0.111	10	0.004294511	simulation
0.122946076	0.111111111	10	0.011834965	simulation
0.104190802	0.111111111	10	0.006920309	simulation
0.109447577	0.111111111	10	0.001663534	simulation
0.112980928	0.111111111	10	0.001869817	simulation
0	0	10	0	simulation
0.110752386	0.111111111	10	0.000358725	simulation
0.107547572	0.111111111	10	0.003563539	simulation
0.112221248	0.111111111	10	0.001110137	simulation
0.109910612	0.111111111	10	0.001200499	simulation
0.110002798	0.111111111	10	0.001108313	simulation
0.115800536	0.105555556	10	0.01024498	simulation
0.098992418	0.105555556	10	0.006563138	simulation
0.104836265	0.105555556	10	0.000719291	simulation
0.107280607	0.105555556	10	0.001725051	simulation
0.110576545	0.105555556	10	0.005020989	simulation
0.104282163	0.105555556	10	0.001273393	simulation
0.10181088	0.105555556	10	0.003744676	simulation
0.052899214	0.05	10	0.002899214	simulation
0.103708634	0.105555556	10	0.001846922	simulation
0.099812736	0.105555556	10	0.00574282	simulation
0.120488283	0.11	10	0.010488283	simulation
0.103785278	0.11	10	0.006214722	simulation
0.109601591	0.11	10	0.000398409	simulation
0.112123245	0.11	10	0.002123245	simulation
0.115134404	0.11	10	0.005134404	simulation
0.109717072	0.11	10	0.000282928	simulation
0.105698805	0.11	10	0.004301195	simulation
0.010548239	0.01	10	0.000548239	simulation
0.107370959	0.11	10	0.002629041	simulation
0.105532124	0.11	10	0.004467876	simulation
0.121549973	0.110555556	10	0.010994417	simulation
0.10433324	0.110555556	10	0.006222316	simulation
0.109715846	0.110555556	10	0.00083971	simulation
0.112562498	0.110555556	10	0.002006942	simulation
0.115230028	0.110555556	10	0.004674472	simulation
0.110149422	0.110555556	10	0.000406134	simulation
0.106344048	0.110555556	10	0.004211508	simulation
0.005538058	0.005	10	0.000538058	simulation
0.108636892	0.110555556	10	0.001918664	simulation
0.105939996	0.110555556	10	0.00461556	simulation
0.121942774	0.111	10	0.010942774	simulation
0.104667505	0.111	10	0.006332495	simulation
0.109989071	0.111	10	0.001010929	simulation
0.113007009	0.111	10	0.002007009	simulation
0.116331575	0.111	10	0.005331575	simulation
0.110586419	0.111	10	0.000413581	simulation
0.107303005	0.111	10	0.003696995	simulation
0.001091954	0.001	10	9.20E-05	simulation
0.108803947	0.111	10	0.002196053	simulation
0.106276742	0.111	10	0.004723258	simulation
0.12209642	0.111111111	10	0.010985309	simulation
0.10481777	0.111111111	10	0.006293341	simulation
0.110541556	0.111111111	10	0.000569555	simulation
0.113167457	0.111111111	10	0.002056346	simulation
0.116397984	0.111111111	10	0.005286873	simulation
0.110564893	0.111111111	10	0.000546218	simulation
0.107021322	0.111111111	10	0.004089789	simulation
0	0	10	0	simulation
0.108165165	0.111111111	10	0.002945946	simulation
0.107227432	0.111111111	10	0.003883679	simulation
0.116131654	0.105555556	10	0.010576098	simulation
0.099624238	0.105555556	10	0.005931318	simulation
0.104774132	0.105555556	10	0.000781424	simulation
0.106162262	0.105555556	10	0.000606706	simulation
0.109257358	0.105555556	10	0.003701802	simulation
0.10511317	0.105555556	10	0.000442386	simulation
0.101416152	0.105555556	10	0.004139404	simulation
0.105403861	0.105555556	10	0.000151695	simulation
0.050937684	0.05	10	0.000937684	simulation
0.101179489	0.105555556	10	0.004376067	simulation
0.121046668	0.11	10	0.011046668	simulation
0.104348467	0.11	10	0.005651533	simulation
0.108415722	0.11	10	0.001584278	simulation
0.110547429	0.11	10	0.000547429	simulation
0.113519009	0.11	10	0.003519009	simulation
0.109072814	0.11	10	0.000927186	simulation
0.105520397	0.11	10	0.004479603	simulation
0.110949179	0.11	10	0.000949179	simulation
0.010297155	0.01	10	0.000297155	simulation
0.10628316	0.11	10	0.00371684	simulation
0.121200865	0.110555556	10	0.010645309	simulation
0.104855281	0.110555556	10	0.005700275	simulation
0.108604194	0.110555556	10	0.001951362	simulation
0.111367296	0.110555556	10	0.00081174	simulation
0.114427339	0.110555556	10	0.003871783	simulation
0.110130252	0.110555556	10	0.000425304	simulation
0.105799118	0.110555556	10	0.004756438	simulation
0.111209333	0.110555556	10	0.000653777	simulation
0.006039745	0.005	10	0.001039745	simulation
0.106366576	0.110555556	10	0.00418898	simulation
0.122469865	0.111	10	0.011469865	simulation
0.104675015	0.111	10	0.006324985	simulation
0.109556846	0.111	10	0.001443154	simulation
0.112593917	0.111	10	0.001593917	simulation
0.114304874	0.111	10	0.003304874	simulation
0.110091957	0.111	10	0.000908043	simulation
0.106396508	0.111	10	0.004603492	simulation
0.111234761	0.111	10	0.000234761	simulation
0.00124828	0.001	10	0.00024828	simulation
0.107427977	0.111	10	0.003572023	simulation
0.122186613	0.111111111	10	0.011075502	simulation
0.104905351	0.111111111	10	0.00620576	simulation
0.11084446	0.111111111	10	0.000266651	simulation
0.109859988	0.111111111	10	0.001251123	simulation
0.112483251	0.111111111	10	0.00137214	simulation
0.110717981	0.111111111	10	0.00039313	simulation
0.1068333	0.111111111	10	0.004277811	simulation
0.11127481	0.111111111	10	0.000163699	simulation
0	0	10	0	simulation
0.110894246	0.111111111	10	0.000216865	simulation
0.116267052	0.105555556	10	0.010711496	simulation
0.099049768	0.105555556	10	0.006505788	simulation
0.103356494	0.105555556	10	0.002199062	simulation
0.1068066	0.105555556	10	0.001251044	simulation
0.109736323	0.105555556	10	0.004180767	simulation
0.105314571	0.105555556	10	0.000240985	simulation
0.101188998	0.105555556	10	0.004366558	simulation
0.105619299	0.105555556	10	6.37E-05	simulation
0.102130726	0.105555556	10	0.00342483	simulation
0.050530171	0.05	10	0.000530171	simulation
0.121245125	0.11	10	0.011245125	simulation
0.10409747	0.11	10	0.00590253	simulation
0.108728171	0.11	10	0.001271829	simulation
0.110321741	0.11	10	0.000321741	simulation
0.113418485	0.11	10	0.003418485	simulation
0.109255072	0.11	10	0.000744928	simulation
0.105210511	0.11	10	0.004789489	simulation
0.11039102	0.11	10	0.00039102	simulation
0.106287231	0.11	10	0.003712769	simulation
0.011045172	0.01	10	0.001045172	simulation
0.121760594	0.110555556	10	0.011205038	simulation
0.104781138	0.110555556	10	0.005774418	simulation
0.109506147	0.110555556	10	0.001049409	simulation
0.111269135	0.110555556	10	0.000713579	simulation
0.113556598	0.110555556	10	0.003001042	simulation
0.109489615	0.110555556	10	0.001065941	simulation
0.105862775	0.110555556	10	0.004692781	simulation
0.110660287	0.110555556	10	0.000104731	simulation
0.107753195	0.110555556	10	0.002802361	simulation
0.005360517	0.005	10	0.000360517	simulation
0.122003939	0.111	10	0.011003939	simulation
0.105042667	0.111	10	0.005957333	simulation
0.10916424	0.111	10	0.00183576	simulation
0.112185228	0.111	10	0.001185228	simulation
0.114191101	0.111	10	0.003191101	simulation
0.110911917	0.111	10	8.81E-05	simulation
0.105804769	0.111	10	0.005195231	simulation
0.111569669	0.111	10	0.000569669	simulation
0.10783882	0.111	10	0.00316118	simulation
0.001287648	0.001	10	0.000287648	simulation
0.122550454	0.111111111	10	0.011439343	simulation
0.10457279	0.111111111	10	0.006538321	simulation
0.110155515	0.111111111	10	0.000955596	simulation
0.11072232	0.111111111	10	0.000388791	simulation
0.112143088	0.111111111	10	0.001031977	simulation
0.110255799	0.111111111	10	0.000855312	simulation
0.10666361	0.111111111	10	0.004447501	simulation
0.111448324	0.111111111	10	0.000337213	simulation
0.111488101	0.111111111	10	0.00037699	simulation
0	0	10	0	simulation
0.11422976	0.105555556	10	0.008674204	simulation
0.098725366	0.105555556	10	0.00683019	simulation
0.104853266	0.105555556	10	0.00070229	simulation
0.10707104	0.105555556	10	0.001515484	simulation
0.110251747	0.105555556	10	0.004696191	simulation
0.104780581	0.105555556	10	0.000774975	simulation
0.049862184	0.05	10	0.000137816	simulation
0.105945161	0.105555556	10	0.000389605	simulation
0.10359768	0.105555556	10	0.001957876	simulation
0.100683216	0.105555556	10	0.00487234	simulation
0.116971267	0.11	10	0.006971267	simulation
0.10417936	0.11	10	0.00582064	simulation
0.10802043	0.11	10	0.00197957	simulation
0.111743476	0.11	10	0.001743476	simulation
0.115435116	0.11	10	0.005435116	simulation
0.109911595	0.11	10	8.84E-05	simulation
0.009673257	0.01	10	0.000326743	simulation
0.110825005	0.11	10	0.000825005	simulation
0.106798402	0.11	10	0.003201598	simulation
0.106442092	0.11	10	0.003557908	simulation
0.117454786	0.110555556	10	0.00689923	simulation
0.104505655	0.110555556	10	0.006049901	simulation
0.108950898	0.110555556	10	0.001604658	simulation
0.112327693	0.110555556	10	0.001772137	simulation
0.115879899	0.110555556	10	0.005324343	simulation
0.110120141	0.110555556	10	0.000435415	simulation
0.005361246	0.005	10	0.000361246	simulation
0.111426136	0.110555556	10	0.00087058	simulation
0.107991665	0.110555556	10	0.002563891	simulation
0.105981881	0.110555556	10	0.004573675	simulation
0.11744598	0.111	10	0.00644598	simulation
0.104767836	0.111	10	0.006232164	simulation
0.111538521	0.111	10	0.000538521	simulation
0.112617726	0.111	10	0.001617726	simulation
0.116187473	0.111	10	0.005187473	simulation
0.110023762	0.111	10	0.000976238	simulation
0.000837377	0.001	10	0.000162623	simulation
0.111257748	0.111	10	0.000257748	simulation
0.108415941	0.111	10	0.002584059	simulation
0.106907636	0.111	10	0.004092364	simulation
0.118168787	0.111111111	10	0.007057676	simulation
0.10488055	0.111111111	10	0.006230561	simulation
0.108934648	0.111111111	10	0.002176463	simulation
0.113226125	0.111111111	10	0.002115014	simulation
0.116778093	0.111111111	10	0.005666982	simulation
0.110273776	0.111111111	10	0.000837335	simulation
2.43E-05	0	10	2.43E-05	simulation
0.11178735	0.111111111	10	0.000676239	simulation
0.1085116	0.111111111	10	0.002599511	simulation
0.107414796	0.111111111	10	0.003696315	simulation
0	0	1	0	empirical
0	0	1	0	empirical
1	1	1	0	empirical
0	0	1	0	empirical
0	0	1	0	empirical
0	0	1	0	empirical
0	0	1	0	empirical
0	0	1	0	empirical
0	0	1	0	empirical
0	0	1	0	empirical
0	0	1	0	empirical
0	0	1	0	empirical
0	0	1	0	empirical
1	1	1	0	empirical
0	0	1	0	empirical
0	0	1	0	empirical
0	0	1	0	empirical
0	0	1	0	empirical
0	0	1	0	empirical
0	0	1	0	empirical
0	0	1	0	empirical
0	0	1	0	empirical
0	0	1	0	empirical
0	0	1	0	empirical
1	1	1	0	empirical
0	0	1	0	empirical
0	0	1	0	empirical
0	0	1	0	empirical
0	0	1	0	empirical
0	0	1	0	empirical
0	0	1	0	empirical
0	0	1	0	empirical
0	0	1	0	empirical
0	0	1	0	empirical
0	0	1	0	empirical
0	0	1	0	empirical
0	0	1	0	empirical
0	0	1	0	empirical
0.002210421	0	1	0.002210421	empirical
0.997789579	1	1	0.002210421	empirical
0	0	1	0	empirical
0	0	1	0	empirical
0	0	1	0	empirical
0	0	1	0	empirical
0	0	1	0	empirical
0	0	1	0	empirical
0	0	1	0	empirical
0	0	1	0	empirical
0.996921951	1	1	0.003078049	empirical
0.003078049	0	1	0.003078049	empirical
0	0	1	0	empirical
0	0	1	0	empirical
0	0	1	0	empirical
0	0	1	0	empirical
0	0	1	0	empirical
1	1	1	0	empirical
0	0	1	0	empirical
0	0	1	0	empirical
0	0	1	0	empirical
0	0	1	0	empirical
0	0	1	0	empirical
0	0	1	0	empirical
0	0	1	0	empirical
0	0	1	0	empirical
0	0	1	0	empirical
0	0	1	0	empirical
0	0	1	0	empirical
1	1	1	0	empirical
0	0	1	0	empirical
0	0	1	0	empirical
0	0	1	0	empirical
0.002177301	0	1	0.002177301	empirical
0	0	1	0	empirical
0	0	1	0	empirical
0	0	1	0	empirical
0	0	1	0	empirical
0.997822699	1	1	0.002177301	empirical
0	0	1	0	empirical
0	0	1	0	empirical
0	0	1	0	empirical
5.61E-05	0	1	5.61E-05	empirical
0.995570832	1	1	0.004429168	empirical
0	0	1	0	empirical
0	0	1	0	empirical
0	0	1	0	empirical
0	0	1	0	empirical
0.004373075	0	1	0.004373075	empirical
0	0	1	0	empirical
0	0	1	0	empirical
0	0	1	0	empirical
0.999042367	1	1	0.000957633	empirical
0.000957633	0	1	0.000957633	empirical
0	0	1	0	empirical
0	0	1	0	empirical
0	0	1	0	empirical
0	0	1	0	empirical
0	0	1	0	empirical
0	0	1	0	empirical
0	0	1	0	empirical
0	0	1	0	empirical
0	0	2	0	empirical
0	0	2	0	empirical
0.980727407	0.982235006	2	0.001507599	empirical
0	0	2	0	empirical
0	0	2	0	empirical
0	0	2	0	empirical
0	0	2	0	empirical
0.019272593	0.017764994	2	0.001507599	empirical
0	0	2	0	empirical
0	0	2	0	empirical
0	0	2	0	empirical
0	0	2	0	empirical
0.088191847	0.132817064	2	0.044625217	empirical
0	0	2	0	empirical
0	0	2	0	empirical
0	0	2	0	empirical
0	0	2	0	empirical
0.911808153	0.867182936	2	0.044625217	empirical
0	0	2	0	empirical
0	0	2	0	empirical
0	0	2	0	empirical
0	0	2	0	empirical
0	0	2	0	empirical
0.953069335	0.950368097	2	0.002701238	empirical
0.046930665	0.049631903	2	0.002701238	empirical
0	0	2	0	empirical
0	0	2	0	empirical
0	0	2	0	empirical
0	0	2	0	empirical
0	0	2	0	empirical
0	0	2	0	empirical
0	0	2	0	empirical
0	0	2	0	empirical
0.038176592	0.050370682	2	0.01219409	empirical
0.961823408	0.949629318	2	0.01219409	empirical
0	0	2	0	empirical
0	0	2	0	empirical
0	0	2	0	empirical
0	0	2	0	empirical
0	0	2	0	empirical
0	0	2	0	empirical
0	0	2	0	empirical
0	0	2	0	empirical
0	0	2	0	empirical
0	0	2	0	empirical
0	0	2	0	empirical
0	0	2	0	empirical
0	0	2	0	empirical
0.044311232	0.049990486	2	0.005679254	empirical
0.955688768	0.950009514	2	0.005679254	empirical
0	0	2	0	empirical
0	0	2	0	empirical
0	0	2	0	empirical
2.13E-05	0	2	2.13E-05	empirical
0	0	2	0	empirical
0	0	2	0	empirical
0	0	2	0	empirical
0	0	2	0	empirical
0.951027946	0.949990484	2	0.001037462	empirical
0.04895076	0.050009516	2	0.001058756	empirical
0	0	2	0	empirical
0	0	2	0	empirical
0	0	2	0	empirical
0	0	2	0	empirical
0	0	2	0	empirical
0.958892098	0.952760188	2	0.00613191	empirical
0	0	2	0	empirical
0.041107902	0.047239812	2	0.00613191	empirical
0	0	2	0	empirical
0	0	2	0	empirical
0	0	2	0	empirical
0	0	2	0	empirical
0	0	2	0	empirical
0	0	2	0	empirical
0	0	2	0	empirical
0.043536291	0.052912508	2	0.009376217	empirical
0	0	2	0	empirical
0.956463709	0.947087492	2	0.009376217	empirical
0	0	2	0	empirical
0	0	2	0	empirical
4.68E-05	0	2	4.68E-05	empirical
0.949373015	0.949859327	2	0.000486312	empirical
0	0	2	0	empirical
0	0	2	0	empirical
0	0	2	0	empirical
0	0	2	0	empirical
0.05058022	0.050140673	2	0.000439547	empirical
0	0	2	0	empirical
0	0	2	0	empirical
0	0	2	0	empirical
0.000109339	0	2	0.000109339	empirical
0.041280337	0.049859701	2	0.008579364	empirical
0	0	2	0	empirical
0	0	2	0	empirical
0	0	2	0	empirical
0	0	2	0	empirical
0.958610324	0.950140299	2	0.008470025	empirical
0	0	2	0	empirical
0	0	2	0	empirical
0	0	2	0	empirical
0	0	2	0	empirical
0	0	2	0	empirical
0	0	2	0	empirical
0	0	2	0	empirical
0.950980944	0.949384047	2	0.001596897	empirical
0	0	2	0	empirical
0	0	2	0	empirical
0	0	2	0	empirical
0	0	2	0	empirical
0.049019056	0.050615953	2	0.001596897	empirical
0	0	2	0	empirical
0	0	2	0	empirical
0	0	2	0	empirical
0	0	2	0	empirical
0.058091178	0.049391153	2	0.008700025	empirical
0	0	2	0	empirical
0	0	2	0	empirical
0	0	2	0	empirical
0.000915063	0	2	0.000915063	empirical
0.940993759	0.950608847	2	0.009615088	empirical
0.946302554	0.949726214	2	0.00342366	empirical
2.12E-05	0	2	2.12E-05	empirical
0	0	2	0	empirical
0	0	2	0	empirical
0	0	2	0	empirical
0	0	2	0	empirical
0.053676283	0.050273786	2	0.003402497	empirical
0	0	2	0	empirical
0	0	2	0	empirical
0	0	2	0	empirical
0.039980228	0.049727627	2	0.009747399	empirical
0.001373863	0	2	0.001373863	empirical
0	0	2	0	empirical
0	0	2	0	empirical
0	0	2	0	empirical
0	0	2	0	empirical
0.958645909	0.950272373	2	0.008373536	empirical
0	0	2	0	empirical
0	0	2	0	empirical
0	0	2	0	empirical
0	0	2	0	empirical
0	0	2	0	empirical
0	0	2	0	empirical
4.04E-05	0	2	4.04E-05	empirical
0.952335881	0.949393672	2	0.002942209	empirical
0	0	2	0	empirical
0	0	2	0	empirical
0	0	2	0	empirical
0.047623699	0.050606328	2	0.002982629	empirical
0	0	2	0	empirical
0	0	2	0	empirical
0	0	2	0	empirical
0	0	2	0	empirical
0	0	2	0	empirical
0.049121521	0.049400559	2	0.000279038	empirical
0	0	2	0	empirical
0	0	2	0	empirical
0	0	2	0	empirical
0.947725364	0.950599441	2	0.002874077	empirical
0.003153115	0	2	0.003153115	empirical
