# Supplementary material for: Exodus: sequencing-based pipeline for quantification of pooled variants
Source: Bioinformatics. 2022 May 12;38(12):3288–90. doi: 10.1093/bioinformatics/btac319 (PMC9191209; doi:10.1093/bioinformatics/btac319)
Supplement: btac319_Supplementary_Data [file btac319_supplementary_data.zip › Table S4 - Exodus runtime.csv]

N_samples	TotalSeconds
1	30.25
2	33.66
3	48.65
4	51.98
5	64.69
6	77.92
7	89.3
8	100.81
9	115.22
10	125.6
11	131.61
12	143.32
13	151.98
14	166.74
15	170.05
16	182.14
17	194.93
18	209.13
19	218.84
20	227.14
21	238.57999999999998
22	255.19
23	269.54
24	281.8
25	290.67
26	297.90999999999997
